# Supplementary material for: Clinical significance of postoperative pulmonary complications in elderly patients with lung cancer
Source: Interact Cardiovasc Thorac Surg. 2022 May 30;35(2):ivac153. doi: 10.1093/icvts/ivac153 (PMC9297523; doi:10.1093/icvts/ivac153)
Supplement: ivac153_Supplementary_Data [file ivac153_supplementary_data.zip]

Archive with 2 entries (2 files):
- Supplementary figure_R1.pdf
- Supplementary table_R1.pdf
